# Supplementary material for: The transcription factor MYB156 controls the polar stiffening of guard cell walls in poplar
Source: Plant Cell. 2023 Jul 12;35(10):3757–81. doi: 10.1093/plcell/koad198 (PMC10533337; doi:10.1093/plcell/koad198)
Supplement: koad198_Supplementary_Data [file koad198_supplementary_data.zip]

Archive with 4 entries (4 files):
- Author_Revisions_Checklist.pdf
- Supplemental Data.pdf
- TPC2022RA01028DR1_SupplementalDS1.xlsx
- tpc22.01028.PeerReviewReport.pdf
