# Supplementary material for: The transcription factor MYB156 controls the polar stiffening of guard cell walls in poplar
Source: Plant Cell. 2023 Jul 12;35(10):3757–81. doi: 10.1093/plcell/koad198 (PMC10533337; doi:10.1093/plcell/koad198)
Supplement: koad198_Supplementary_Data [file koad198_supplementary_data.zip › TPC2022RA01028DR1_SupplementalDS1.xlsx]

## Sheet: Sheet1
Supplemental Data. Zheng et al. (2023). Polar stiffening of guard cell walls. Plant Cell.
Supplemental Data Set S1. Statistical analyses.
SS = Sum of squares
DF = degrees of freedom
MS = Mean Squares
Figure 2A-Unpaired t test
GENOTYPE	TREATMENT	P value	P value summary	Significantly different (P < 0.05)?	One- or two-tailed P value?	t, df
myb156#1 vs. WT	Light	0.0013	**	Yes	two-tailed	t=4.409 df=10
myb156#2 vs. WT	Light	0.0119	*	Yes	two-tailed	t=3.065 df=10
myb156#1 vs. WT	ABA	0.0002	**	Yes	two-tailed	t=8.224 df=5.954
myb156#2 vs. WT	ABA	0.0002	**	Yes	two-tailed	t=6.606 df=7.77
Figure 2B-Unpaired t test
GENOTYPE	TREATMENT	P value	P value summary	Significantly different (P < 0.05)?	One- or two-tailed P value?	t, df
myb156#1 vs. WT	Light	0.0002	**	Yes	two-tailed	t=5.655 df=10
myb156#2 vs. WT	Light	0.0053	**	Yes	two-tailed	t=3.55 df=10
myb156#1 vs. WT	Mannitol	<0.0001	**	Yes	two-tailed	t=10.77 df=10
myb156#2 vs. WT	Mannitol	<0.0001	**	Yes	two-tailed	t=10.47 df=10
Figure 2F-Unpaired t test
GENOTYPE	TREATMENT	P value	P value summary	Significantly different (P < 0.05)?	One- or two-tailed P value?	t, df
myb156#1 vs. WT	Well watered	0.3349	ns	Yes	two-tailed	t=0.9909 df=18
myb156#2 vs. WT	Well watered	0.2878	ns	Yes	two-tailed	t=1.095 df=18
myb156#1 vs. WT	Drought	<0.0001	**	Yes	two-tailed	t=6.53 df=13.202
myb156#2 vs. WT	Drought	0.0008	**	Yes	two-tailed	t=4.519 df=11.585
Figure 3B-Unpaired t test
GENOTYPE	TREATMENT	P value	P value summary	Significantly different (P < 0.05)?	One- or two-tailed P value?	t, df
MYB156OE15 vs. WT	Light	0.0001	**	Yes	two-tailed	t=5.99 df=10
MYB156OE02 vs. WT	Light	<0.0001	**	Yes	two-tailed	t=11.17 df=10
MYB156OE23 vs. WT	Light	<0.0001	**	Yes	two-tailed	t=10.92 df=10
MYB156OE15 vs. WT	ABA	<0.0001	**	Yes	two-tailed	t=6.462 df=10
MYB156OE02 vs. WT	ABA	0.0002	**	Yes	two-tailed	t=8.287 df=5.825
MYB156OE23 vs. WT	ABA	0.0002	**	Yes	two-tailed	t=8.543 df=5.556
Figure 3C-Unpaired t test
GENOTYPE	TREATMENT	P value	P value summary	Significantly different (P < 0.05)?	One- or two-tailed P value?	t, df
MYB156OE15 vs. WT	Light	0.0077	**	Yes	two-tailed	t=3.325 df=10
MYB156OE02 vs. WT	Light	0.0008	**	Yes	two-tailed	t=6.254 df=6.047
MYB156OE23 vs. WT	Light	0.0003	**	Yes	two-tailed	t=7.554 df=5.966
MYB156OE15 vs. WT	Mannitol	<0.0001	**	Yes	two-tailed	t=16.54 df=5.631
MYB156OE02 vs. WT	Mannitol	0.0001	**	Yes	two-tailed	t=9.953 df=5.166
MYB156OE23 vs. WT	Mannitol	0.0004	**	Yes	two-tailed	t=8.155 df=5.062
Figure 3G-Unpaired t test
GENOTYPE		P value	P value summary	Significantly different (P < 0.05)?	One- or two-tailed P value?	t, df
MYB156OE15 vs. WT		<0.0001	**	Yes	two-tailed	t=17.85 df=18
MYB156OE02 vs. WT		<0.0001	**	Yes	two-tailed	t=13.69 df=18
MYB156OE23 vs. WT		<0.0001	**	Yes	two-tailed	t=28.84 df=18
Figure 4F-Unpaired t test
GENOTYPE	GENE	P value	P value summary	Significantly different (P < 0.05)?	One- or two-tailed P value?	t, df
MYB156OE15 vs. WT	PME6	0.0003	**	Yes	two-tailed	t=11.62 df=4
MYB156OE02 vs. WT	PME6	0.0002	**	Yes	two-tailed	t=12.7 df=4
MYB156OE23 vs. WT	PME6	0.0004	**	Yes	two-tailed	t=11.1 df=4
MYB156OE15 vs. WT	XTH15.1	0.0632	ns	Yes	two-tailed	t=2.552 df=4
MYB156OE02 vs. WT	XTH15.1	0.0428	*	Yes	two-tailed	t=2.931 df=4
MYB156OE23 vs. WT	XTH15.1	0.0129	*	Yes	two-tailed	t=4.276 df=4
MYB156OE15 vs. WT	XTH23	0.0036	**	Yes	two-tailed	t=6.147 df=4
MYB156OE02 vs. WT	XTH23	0.0029	**	Yes	two-tailed	t=6.488 df=4
MYB156OE23 vs. WT	XTH23	0.0023	**	Yes	two-tailed	t=6.903 df=4
MYB156OE15 vs. WT	XTH25.1	0.0057	**	Yes	two-tailed	t=5.411 df=4
MYB156OE02 vs. WT	XTH25.1	0.0167	*	Yes	two-tailed	t=3.959 df=4
MYB156OE23 vs. WT	XTH25.1	0.0022	**	Yes	two-tailed	t=7.021 df=4
MYB156OE15 vs. WT	XTH21	0.0122	*	Yes	two-tailed	t=4.344 df=4
MYB156OE02 vs. WT	XTH21	0.0098	**	Yes	two-tailed	t=4.634 df=4
MYB156OE23 vs. WT	XTH21	0.0352	*	Yes	two-tailed	t=3.129 df=4
MYB156OE15 vs. WT	XTH25.2	0.1202	ns	Yes	two-tailed	t=1.97 df=4
MYB156OE02 vs. WT	XTH25.2	0.0199	*	Yes	two-tailed	t=3.756 df=4
MYB156OE23 vs. WT	XTH25.2	0.0248	*	Yes	two-tailed	t=3.505 df=4
MYB156OE15 vs. WT	XTH14	0.0003	**	Yes	two-tailed	t=11.95 df=4
MYB156OE02 vs. WT	XTH14	0.0006	**	Yes	two-tailed	t=9.964 df=4
MYB156OE23 vs. WT	XTH14	0.0016	**	Yes	two-tailed	t=20.7 df=2.155
Figure 5C-Unpaired t test
GENOTYPE	GENE	P value	P value summary	Significantly different (P < 0.05)?	One- or two-tailed P value?	t, df
myb156#1 vs. WT	PME6	<0.0001	**	Yes	two-tailed	t=19.94 df=4
myb156#2 vs. WT	PME6	0.0064	**	Yes	two-tailed	t=5.231 df=4
Figure 5D-Unpaired t test
GENOTYPE		P value	P value summary	Significantly different (P < 0.05)?	One- or two-tailed P value?	t, df
Pro35S:MYB156 vs. pGreen-SK		0.0008	**	Yes	two-tailed	t=4.255 df=14
Figure 6A-Unpaired t test
GENOTYPE	TREATMENT	P value	P value summary	Significantly different (P < 0.05)?	One- or two-tailed P value?	t, df
pme6 vs.WT	Light	0.0008	**	Yes	two-tailed	t=4.714 df=10
pme6 vs.WT	ABA	<0.0001	**	Yes	two-tailed	t=7.849 df=10
Figure 6B-Unpaired t test
GENOTYPE	TREATMENT	P value	P value summary	Significantly different (P < 0.05)?	One- or two-tailed P value?	t, df
pme6 vs.WT	Light	<0.0001	**	Yes	two-tailed	t=7.849 df=10
pme6 vs.WT	Mannitol	<0.0001	**	Yes	two-tailed	t=10.01 df=10
Figure 6G-one-way ANOVA
ANOVA table	SS	DF	MS	F (DFn, DFd)	P value
Treatment (between columns)	14683470	2	7341735	F (2, 87) = 27.24	P<0.0001
Residual (within columns)	23447145	87	269507
Total	38130615	89
Figure 6I-one-way ANOVA
ANOVA table	SS	DF	MS	F (DFn, DFd)	P value
Treatment (between columns)	7481523	2	3740761	F (2, 87) = 52.54	P<0.0001
Residual (within columns)	6194229	87	71198
Total	13675751	89
Figure 6K-one-way ANOVA
ANOVA table	SS	DF	MS	F (DFn, DFd)	P value
Treatment (between columns)	16090072	2	8045036	F (2, 85) = 16.72	P<0.0001
Residual (within columns)	40905329	85	481239
Total	56995401	87
Figure 6R-one-way ANOVA
ANOVA table	SS	DF	MS	F (DFn, DFd)	P value
Treatment (between columns)	131472484	5	26294497	F (5, 216) = 162.4	P<0.0001
Residual (within columns)	34976784	216	161930
Total	166449267	221
Figure 7B-one-way ANOVA
ANOVA table	SS	DF	MS	F (DFn, DFd)	P value
Treatment (between columns)	55016997	3	18338999	F (3, 122) = 68.15	P<0.0001
Residual (within columns)	32829103	122	269091
Total	87846101	125
Figure 7D-one-way ANOVA
ANOVA table	SS	DF	MS	F (DFn, DFd)	P value
Treatment (between columns)	12462182	3	4154061	F (3, 116) = 9.546	P<0.0001
Residual (within columns)	50476929	116	435146
Total	62939111	119
Figure 7F-one-way ANOVA
ANOVA table	SS	DF	MS	F (DFn, DFd)	P value
Treatment (between columns)	43118824	3	14372941	F (3, 128) = 46.4	P<0.0001
Residual (within columns)	39647956	128	309750
Total	82766781	131
Figure 7T-one-way ANOVA
ANOVA table	SS	DF	MS	F (DFn, DFd)	P value
Treatment (between columns)	42415153	3	14138384	F (3, 162) = 44.51	P<0.0001
Residual (within columns)	51460402	162	317657
Total	93875555	165
Figure 8I-one-way ANOVA
ANOVA table	SS	DF	MS	F (DFn, DFd)	P value
Treatment (between columns)	136084	7	19441	F (7, 95) = 43.26	P<0.0001
Residual (within columns)	42690	95	449.4
Total	178774	102
Figure 9A-Pearson r
GENOTYPE	r	95% confidence interval	R squared	P (two-tailed)	P value summary	Significant? (alpha = 0.05)	Number of XY Pairs
WT	0.01108	-0.1279 to 0.1496	0.0001228	0.8762	ns	No	200
MYB156OE2	-0.1234	-0.2554 to 0.01322	0.01522	0.0766	ns	No	207
Figure 9B-Pearson r
GENOTYPE	r	95% confidence interval	R squared	P (two-tailed)	P value summary	Significant? (alpha = 0.05)	Number of XY Pairs
WT	0.1526	0.01417 to 0.2853	0.02329	0.031	*	Yes	200
myb156#1	0.0245	-0.1146 to 0.1627	0.0006001	0.7306	ns	No	200
Figure 9F-one-way ANOVA
ANOVA table	SS	DF	MS	F (DFn, DFd)	P value
Treatment (between columns)	0.06464	5	0.01293	F (5, 30) = 41.79	P<0.0001
Residual (within columns)	0.009282	30	0.0003094
Total	0.07392	35
Figure 9G-Unpaired t test
GENOTYPE		P value	P value summary	Significantly different (P < 0.05)?	One- or two-tailed P value?	t, df
pme6 vs. WT		0.0002	**	Yes	two-tailed	t=5.879 df=10
Figure 10E-Unpaired t test
GENOTYPE	POSITION	P value	P value summary	Significantly different (P < 0.05)?	One- or two-tailed P value?	t, df
High RH vs. Normal RH	Polar region	<0.0001	**	Yes	two-tailed	t=11.61 df=69
High RH vs. Normal RH	Outer radial walls	0.0057	**	Yes	two-tailed	t=2.852 df=69
Figure 10F-Unpaired t test
TREATMENT	TREATMENT	P value	P value summary	Significantly different (P < 0.05)?	One- or two-tailed P value?	t, df
High RH vs. Normal RH	Light	0.0076	**	Yes	two-tailed	t=3.335 df=10
High RH vs. Normal RH	ABA	<0.0001	**	Yes	two-tailed	t=14.48 df=6.008
Figure 10I-Unpaired t test
TREATMENT		P value	P value summary	Significantly different (P < 0.05)?	One- or two-tailed P value?	t, df
High RH vs. Normal RH		0.001	**	Yes	two-tailed	t=4.564 df=10
Figure 11A-one-way ANOVA
ANOVA table	SS	DF	MS	F (DFn, DFd)	P value
Treatment (between columns)	2.035	4	0.5087	F (4, 66) = 28.18	P<0.0001
Residual (within columns)	1.191	66	0.01805
Total	3.226	70
Figure 11B-one-way ANOVA
ANOVA table	SS	DF	MS	F (DFn, DFd)	P value
Treatment (between columns)	0.3856	5	0.07712	F (5, 54) = 5.575	P=0.0003
Residual (within columns)	0.747	54	0.01383
Total	1.133	59
Figure 11F-one-way ANOVA
ANOVA table	SS	DF	MS	F (DFn, DFd)	P value
Treatment (between columns)	0.5818	4	0.1455	F (4, 10) = 40.24	P<0.0001
Residual (within columns)	0.03615	10	0.003615
Total	0.618	14
Figure 11G-one-way ANOVA
ANOVA table	SS	DF	MS	F (DFn, DFd)	P value
Treatment (between columns)	1.139	4	0.2846	F (4, 10) = 0.5357	P=0.7130
Residual (within columns)	5.314	10	0.5314
Total	6.452	14
Figure 11H-one-way ANOVA
ANOVA table	SS	DF	MS	F (DFn, DFd)	P value
Treatment (between columns)	2779089	4	694772	F (4, 495) = 277	P<0.0001
Residual (within columns)	1241366	495	2508
Total	4020454	499
Figure 11I-one-way ANOVA
ANOVA table	SS	DF	MS	F (DFn, DFd)	P value
Treatment (between columns)	66233671	4	16558418	F (4, 495) = 67.9	P<0.0001
Residual (within columns)	120715130	495	243869
Total	186948801	499
Figure 12C-one-way ANOVA
ANOVA table	SS	DF	MS	F (DFn, DFd)	P value
Treatment (between columns)	5850634	3	1950211	F (3, 118) = 20.1	P<0.0001
Residual (within columns)	11446438	118	97004
Total	17297072	121
Figure 12D-one-way ANOVA
ANOVA table	SS	DF	MS	F (DFn, DFd)	P value
Treatment (between columns)	16170554	2	8085277	F (2, 87) = 38.35	P<0.0001
Residual (within columns)	18342550	87	210834
Total	34513104	89
* and ** indicate significant difference at p<0.05 and p<0.01, respectively; ns indicates no statistically significant difference.
